# Supplementary material for: Genome Analysis of a Novel Polysaccharide-Degrading Bacterium Paenibacillus algicola and Determination of Alginate Lyases
Source: Mar Drugs. 2022 Jun 9;20(6):388. doi: 10.3390/md20060388 (PMC9227215; doi:10.3390/md20060388)
Supplement: Supplementary file 1 [file marinedrugs-20-00388-s001.zip]

Archive with 1 entries (1 files):
- marinedrugs-1696187-supplementary.pdf
